# Supplementary material for: The Similarity between Species Composition of Vegetation and Soil Seed Bank of Grasslands in Inner Mongolia, China: Implications for the Asymmetric Response to Precipitation
Source: Plants (Basel). 2021 Sep 13;10(9):1890. doi: 10.3390/plants10091890 (PMC8467124; doi:10.3390/plants10091890)
Supplement: Supplementary file 1 [file plants-10-01890-s001.zip]

Archive with 1 entries (1 files):
- plants-1327245-supplementary.pdf
